# Supplementary material for: Insight into the Characterization of Two Female Suppressor Gene Families: SOFF and SyGI in Plants
Source: Genes (Basel). 2025 Feb 26;16(3):280. doi: 10.3390/genes16030280 (PMC11941796; doi:10.3390/genes16030280)
Supplement: Supplementary file 1 [file genes-16-00280-s001.zip › Tables Supplementary.xlsx]

## Sheet: Table S1a
Table S1a. SOFF gene information
Original Name	Rename
Actinidia03806.t1	Actinidia03806
Actinidia04629.t1	Actinidia04629
Actinidia08399.t1	Actinidia08399
Actinidia08401.t1	Actinidia08401
Actinidia08429.t1	Actinidia08429
Actinidia09276.t1	Actinidia09276
Actinidia11315.t2	Actinidia11315
Actinidia11604.t1	Actinidia11604
Actinidia11608.t1	Actinidia11608
Actinidia11921.t1	Actinidia11921
Actinidia11937.t1	Actinidia11937
Actinidia13756.t1	Actinidia13756
Actinidia13758.t1	Actinidia13758
Actinidia13761.t1	Actinidia13761
Actinidia13762.t1	Actinidia13762
Actinidia13763.t1	Actinidia13763			S
Actinidia13765.t1	Actinidia13765
Actinidia13767.t1	Actinidia13767
Actinidia13805.t1	Actinidia13805
Actinidia13807.t1	Actinidia13807
Actinidia14074.t1	Actinidia14074
Actinidia14617.t1	Actinidia14617
Actinidia15683.t1	Actinidia15683
Actinidia16464.t1	Actinidia16464
Actinidia18452.t1	Actinidia18452
Actinidia20824.t1	Actinidia20824
Actinidia21921.t1	Actinidia21921
Actinidia24068.t1	Actinidia24068
Actinidia25435.t1	Actinidia25435
Actinidia26344.t1	Actinidia26344
Actinidia26345.t1	Actinidia26345
Actinidia29118.t1	Actinidia29118
Actinidia29120.t1	Actinidia29120
Actinidia31280.t1	Actinidia31280
Actinidia33988.t1	Actinidia33988
Actinidia35821.t1	Actinidia35821
Actinidia35851.t1	Actinidia35851
Actinidia37286.t1	Actinidia37286
Actinidia39968.t1	Actinidia39968
Actinidia39969.t1	Actinidia39969
Actinidia39970.t1	Actinidia39970
Actinidia39971.t1	Actinidia39971
Aqcoe1G191600.1.v3.1	Aqcoe1G191600
Aqcoe1G192100.1.v3.1	Aqcoe1G192100
Aqcoe1G294700.1.v3.1	Aqcoe1G294700
Aqcoe1G455800.1.v3.1	Aqcoe1G455800
Aqcoe1G455900.1.v3.1	Aqcoe1G455900
Aqcoe1G456100.1.v3.1	Aqcoe1G456100
Aqcoe2G039800.1.v3.1	Aqcoe2G039800
Aqcoe2G112700.1.v3.1	Aqcoe2G112700
Aqcoe2G272500.1.v3.1	Aqcoe2G272500
Aqcoe3G054100.1.v3.1	Aqcoe3G054100
Aqcoe4G052900.1.v3.1	Aqcoe4G052900
Aqcoe4G098500.1.v3.1	Aqcoe4G098500
Aqcoe4G142400.1.v3.1	Aqcoe4G142400
Aqcoe4G217300.1.v3.1	Aqcoe4G217300
Aqcoe4G226900.1.v3.1	Aqcoe4G226900
Aqcoe4G298600.1.v3.1	Aqcoe4G298600
Aqcoe4G300500.1.v3.1	Aqcoe4G300500
Aqcoe5G164500.1.v3.1	Aqcoe5G164500
Aqcoe5G311000.1.v3.1	Aqcoe5G311000
Aqcoe5G322000.1.v3.1	Aqcoe5G322000
Aqcoe5G322100.1.v3.1	Aqcoe5G322100
Aqcoe5G323400.1.v3.1	Aqcoe5G323400
Aqcoe5G323500.1.v3.1	Aqcoe5G323500
Aqcoe5G364900.1.v3.1	Aqcoe5G364900
Aqcoe5G365000.1.v3.1	Aqcoe5G365000
Aqcoe5G365100.1.v3.1	Aqcoe5G365100
Aqcoe5G365700.1.v3.1	Aqcoe5G365700
Aqcoe6G311700.1.v3.1	Aqcoe6G311700
Aqcoe7G279600.1.v3.1	Aqcoe7G279600
Aqcoe7G390400.1.v3.1	Aqcoe7G390400
AT1G67150.1.TAIR10	AT1G67150
AT2G28580.1.TAIR10	AT2G28580
AT2G36430.1.TAIR10	AT2G36430
AT2G44930.1.TAIR10	AT2G44930
AT3G44710.1.TAIR10	AT3G44710
AT3G47200.1.TAIR10	AT3G47200
AT3G47210.1.TAIR10	AT3G47210
AT3G47250.1.TAIR10	AT3G47250
AT3G50120.1.TAIR10	AT3G50120
AT3G50130.1.TAIR10	AT3G50130
AT3G50140.1.TAIR10	AT3G50140
AT3G50150.1.TAIR10	AT3G50150
AT3G50160.1.TAIR10	AT3G50160
AT3G50170.1.TAIR10	AT3G50170
AT3G50180.1.TAIR10	AT3G50180
AT3G50190.1.TAIR10	AT3G50190
AT4G31980.1.TAIR10	AT4G31980
AT5G11290.1.TAIR10	AT5G11290
AT5G22540.1.TAIR10	AT5G22540
evm.model.AsparagusV1_01.231.V1.1	Aspofficinalis01.231
evm.model.AsparagusV1_01.3488.V1.1	Aspofficinalis01.3488
evm.model.AsparagusV1_01.3497.V1.1	Aspofficinalis01.3497
evm.model.AsparagusV1_05.1843.V1.1	Aspofficinalis05.1843
evm.model.AsparagusV1_07.3210.V1.1	Aspofficinalis07.3210
evm.model.AsparagusV1_09.1561.V1.1	Aspofficinalis09.1561
evm.model.AsparagusV1_10.1138.V1.1	Aspofficinalis10.1138
evm.model.AsparagusV1_10.972.V1.1	Aspofficinalis10.972
evm_27.model.AmTr_v1.0_scaffold00013.26.v1.0	AmTr00013.26
evm_27.model.AmTr_v1.0_scaffold00013.28.v1.0	AmTr00013.28
evm_27.model.AmTr_v1.0_scaffold00013.33.v1.0	AmTr00013.33
evm_27.model.AmTr_v1.0_scaffold00016.321.v1.0	AmTr00016.321
evm_27.model.AmTr_v1.0_scaffold00016.322.v1.0	AmTr00016.322
evm_27.model.AmTr_v1.0_scaffold00016.323.v1.0	AmTr00016.323
evm_27.model.AmTr_v1.0_scaffold00016.326.v1.0	AmTr00016.326
evm_27.model.AmTr_v1.0_scaffold00016.327.v1.0	AmTr00016.327
evm_27.model.AmTr_v1.0_scaffold00016.329.v1.0	AmTr00016.329
evm_27.model.AmTr_v1.0_scaffold00023.91.v1.0	AmTr00023.91
evm_27.model.AmTr_v1.0_scaffold00023.98.v1.0	AmTr00023.98
evm_27.model.AmTr_v1.0_scaffold00085.8.v1.0	AmTr00085.8
Gorai.004G008500.1.v2.1	Gorai004G008500
Gorai.005G267500.1.v2.1	Gorai005G267500
Gorai.005G268100.1.v2.1	Gorai005G268100
Gorai.006G003900.1.v2.1	Gorai006G003900
Gorai.006G040300.1.v2.1	Gorai006G040300
Gorai.006G055800.1.v2.1	Gorai006G055800
Gorai.006G055900.1.v2.1	Gorai006G055900
Gorai.006G258600.1.v2.1	Gorai006G258600
Gorai.007G217000.1.v2.1	Gorai007G217000
Gorai.007G354000.1.v2.1	Gorai007G354000
Gorai.007G354200.1.v2.1	Gorai007G354200
Gorai.007G354300.1.v2.1	Gorai007G354300
Gorai.007G355100.1.v2.1	Gorai007G355100
Gorai.009G073200.1.v2.1	Gorai009G073200
Gorai.009G353500.1.v2.1	Gorai009G353500
Gorai.009G403500.1.v2.1	Gorai009G403500
Gorai.009G406900.1.v2.1	Gorai009G406900
Gorai.012G044700.1.v2.1	Gorai012G044700
Gorai.012G087900.1.v2.1	Gorai012G087900
Gorai.012G088200.1.v2.1	Gorai012G088200
Gorai.013G002300.1.v2.1	Gorai013G002300
Gorai.013G145500.1.v2.1	Gorai013G145500
Gorai.013G182100.1.v2.1	Gorai013G182100
Gorai.013G182300.1.v2.1	Gorai013G182300
Gorai.013G182900.1.v2.1	Gorai013G182900
Gorai.013G197900.1.v2.1	Gorai013G197900
Gorai.013G198300.1.v2.1	Gorai013G198300
Gorai.013G198400.1.v2.1	Gorai013G198400
LOC_Os01g21650.1.MSUv7.0	Os01g21650
LOC_Os01g21670.1.MSUv7.0	Os01g21670
LOC_Os01g21710.1.MSUv7.0	Os01g21710
LOC_Os01g38120.1.MSUv7.0	Os01g38120
LOC_Os01g38190.1.MSUv7.0	Os01g38190
LOC_Os01g38380.1.MSUv7.0	Os01g38380
LOC_Os02g15500.1.MSUv7.0	Os02g15500
LOC_Os03g19700.1.MSUv7.0	Os03g19700
LOC_Os04g42650.1.MSUv7.0	Os04g42650
LOC_Os04g55390.1.MSUv7.0	Os04g55390
LOC_Os05g15230.1.MSUv7.0	Os05g15230
LOC_Os08g02710.1.MSUv7.0	Os08g02710
LOC_Os08g02730.1.MSUv7.0	Os08g02730
LOC_Os08g25030.1.MSUv7.0	Os08g25030
LOC_Os08g42570.1.MSUv7.0	Os08g42570
LOC_Os09g09550.1.MSUv7.0	Os09g09550
LOC_Os09g36870.1.MSUv7.0	Os09g36870
LOC_Os11g33394.1.MSUv7.0	Os11g33394
LOC_Os11g33430.1.MSUv7.0	Os11g33430
LOC_Os11g33970.1.MSUv7.0	Os11g33970
LOC_Os11g34090.1.MSUv7.0	Os11g34090
LOC_Os12g29620.1.MSUv7.0	Os12g29620
LOC_Os12g29650.1.MSUv7.0	Os12g29650
LOC_Os12g32880.1.MSUv7.0	Os12g32880
LOC_Os12g32900.1.MSUv7.0	Os12g32900
LOC_Os12g32920.1.MSUv7.0	Os12g32920
OF00026-RA	Aspsetaceus00026
OF00027-RA	Aspsetaceus00027
OF00028-RA	Aspsetaceus00028
OF00029-RA	Aspsetaceus00029
OF00077-RA	Aspsetaceus00077
OF00251-RA	Aspsetaceus00251
OF02308-RA	Aspsetaceus02308
OF02310-RA	Aspsetaceus02310
OF02311-RA	Aspsetaceus02311
OF02317-RA	Aspsetaceus02317
OF02318-RA	Aspsetaceus02318
OF02320-RA	Aspsetaceus02320
OF06906-RA	Aspsetaceus06906
OF12179-RA	Aspsetaceus12179
OF12180-RA	Aspsetaceus12180
OF12182-RA	Aspsetaceus12182
OF12183-RA	Aspsetaceus12183
OF13873-RA	Aspsetaceus13873
OF13888-RA	Aspsetaceus13888
OF13889-RA	Aspsetaceus13889
OF18434-RA	Aspsetaceus18434
OF20023-RA	Aspsetaceus20023
OF20027-RA	Aspsetaceus20027
OF23868-RA	Aspsetaceus23868
OF27931-RA	Aspsetaceus27931
OF28352-RA	Aspsetaceus28352
Sphfalx02G172100.1.v1.1	Sphfalx02G172100

## Sheet: Table S1b.
Table S1b. SyGI gene information
Original Name	Rename
100467.v1.91	Smoell100467
115529.v1.91	Smoell115529
415605.v1.91	Smoell415605
120989.v1.91	Smoell120989
7704.v1.91	Smoell7704
Actinidia33667.t1	Actinidia33667
Actinidia03303.t1	Actinidia03303
Aqcoe4G133700.1.v3.1	Aqcoe4G133700
Aqcoe4G134300.1.v3.1	Aqcoe4G134300
Aqcoe5G062600.1.v3.1	Aqcoe5G062600
Aqcoe5G072700.1.v3.1	Aqcoe5G072700
Aqcoe7G081900.1.v3.1	Aqcoe7G081900
AT3G04280.1.TAIR10	AT3G04280
AT5G26594.1.TAIR10	AT5G26594
evm.model.AsparagusV1_06.1569.V1.1	Aspofficinalis06.1569
evm.model.AsparagusV1_09.357.V1.1	Aspofficinalis09.357
evm.model.AsparagusV1_09.464.V1.1	Aspofficinalis09.464
evm_27.model.AmTr_v1.0_scaffold00163.6.v1.0	AmTr00163.6
evm_27.model.AmTr_v1.0_scaffold00066.281.v1.0	AmTr00066.281
Gorai.001G235100.1.v2.1	Gorai001G235100
Gorai.001G235200.1.v2.1	Gorai001G235200
Gorai.004G125100.1.v2.1	Gorai004G125100
Gorai.004G223600.1.v2.1	Gorai004G223600
Gorai.013G189000.1.v2.1	Gorai013G189000
OF11602-RA	Aspsetaceus11602
OF18695-RA	Aspsetaceus18695
PAC:32969180	Ppatens32969180
Sphfalx16G052900.1.v1.1	Sphfalx16G052900
LOC_Os03g53100.1.MSUv7.0	Os03g53100
LOC_Os04g13480.1.MSUv7.0	Os04g13480
LOC_Os02g58350.1.MSUv7.0	Os02g58350
LOC_Os04g57720.1.MSUv7.0	Os04g57720
LOC_Os07g26720.2.MSUv7.0	Os07g26720
LOC_Os02g42060.1.MSUv7.0	Os02g42060
LOC_Os04g44280.1.MSUv7.0	Os04g44280

## Sheet: Table S2
TABLE S2. Promotor region of SOFF genes in Arabidopsis											Gene IDs	Start	End	Domain
TC-rich repeats:cis-acting element involved in defense and stress responsiveness											PAC:19639181	2808	2814	CCGTCC motif
TATA-box:core promoter element around -30 of transcription start											PAC:19639181	899	908	TC-rich repeats
TGACG-motif:cis-acting regulatory element involved in the MeJA-responsiveness											PAC:19639181	1903	1908	TGACG-motif
CGTCA-motif:cis-acting regulatory element involved in the MeJA-responsiveness											PAC:19639181	1903	1908	CGTCA-motif
ARE:cis-acting regulatory element essential for the anaerobic induction											PAC:19639181	866	872	ARE
ABRE:cis-acting element involved in the abscisic acid responsiveness											PAC:19639181	1103	1109	ARE
ACE:cis-acting element involved in light responsiveness											PAC:19639181	1108	1114	ARE
CAAT-box:common cis-acting element in promoter and enhancer regions											PAC:19639181	1415	1421	ARE
O2-site:cis-acting regulatory element involved in zein metabolism regulation											PAC:19639181	229	234	ABRE
TCA-element:cis-acting element involved in salicylic acid responsiveness											PAC:19639181	515	520	ABRE
Box 4:part of a conserved DNA module involved in light responsiveness											PAC:19639181	641	646	ABRE
AuxRR-core:cis-acting regulatory element involved in auxin responsiveness											PAC:19639181	1215	1220	ABRE
WUN-motif:wound-responsive element											PAC:19639181	1304	1309	ABRE
circadian:cis-acting regulatory element involved in circadian control											PAC:19639181	1637	1647	ABRE
MBS:MYB binding site involved in drought-inducibility											PAC:19639181	1644	1649	ABRE
G-box:cis-acting regulatory element involved in light responsiveness											PAC:19639181	1666	1675	ACE
TATC-box:cis-acting element involved in gibberellin-responsiveness											PAC:19639181	195	200	CAAT-box
MSA-like:cis-acting element involved in cell cycle regulation											PAC:19639181	239	244	CAAT-box
TGA-element:auxin-responsive element											PAC:19639181	256	261	CAAT-box
CAT-box:cis-acting regulatory element related to meristem expression											PAC:19639181	665	670	CAAT-box
LTR:cis-acting element involved in low-temperature responsiveness											PAC:19639181	800	805	CAAT-box
ATCT-motif:part of a conserved DNA module involved in light responsiveness											PAC:19639181	958	963	CAAT-box
P-box:gibberellin-responsive element											PAC:19639181	1095	1100	CAAT-box
ATC-motif:part of a conserved DNA module involved in light responsiveness											PAC:19639181	1100	1105	CAAT-box
RY-element:cis-acting regulatory element involved in seed-specific regulation											PAC:19639181	1142	1147	CAAT-box
GCN4_motif:cis-regulatory element involved in endosperm expression											PAC:19639181	1413	1418	CAAT-box
MBSI:MYB binding site involved in flavonoid biosynthetic genes regulation											PAC:19639181	1440	1445	CAAT-box
HD-Zip 1:element involved in differentiation of the palisade mesophyll cells											PAC:19639181	1468	1473	CAAT-box
TGA-box:part of an auxin-responsive element											PAC:19639181	1491	1496	CAAT-box
AT-rich element:binding site of AT-rich DNA binding protein (ATBP-1)											PAC:19639181	1504	1509	CAAT-box
GARE-motif:gibberellin-responsive element											PAC:19639181	1513	1518	CAAT-box
SARE:cis-acting element involved in salicylic acid responsiveness											PAC:19639181	1524	1529	CAAT-box
											PAC:19639181	1546	1551	CAAT-box
											PAC:19639181	1696	1701	CAAT-box
											PAC:19639181	1935	1940	CAAT-box
											PAC:19639181	1907	1917	O2-site
											PAC:19639181	1795	1802	AuxRR-core
											PAC:19639181	982	991	WUN-motif
											PAC:19639181	849	858	circadian
											PAC:19639181	1653	1659	MBS
											PAC:19641533	653	658	ABRE
											PAC:19641533	1884	1889	ABRE
											PAC:19641533	1969	1974	ABRE
											PAC:19641533	599	608	ACE
											PAC:19641533	275	280	CAAT-box
											PAC:19641533	290	295	CAAT-box
											PAC:19641533	480	485	CAAT-box
											PAC:19641533	528	533	CAAT-box
											PAC:19641533	671	676	CAAT-box
											PAC:19641533	706	711	CAAT-box
											PAC:19641533	728	733	CAAT-box
											PAC:19641533	741	746	CAAT-box
											PAC:19641533	806	811	CAAT-box
											PAC:19641533	911	916	CAAT-box
											PAC:19641533	1047	1052	CAAT-box
											PAC:19641533	1083	1088	CAAT-box
											PAC:19641533	1293	1298	CAAT-box
											PAC:19641533	1533	1538	CAAT-box
											PAC:19641533	1602	1607	CAAT-box
											PAC:19641533	1631	1636	CAAT-box
											PAC:19641533	1709	1714	CAAT-box
											PAC:19641533	1983	1988	CAAT-box
											PAC:19641533	45	51	ARE
											PAC:19641533	760	766	ARE
											PAC:19641533	1822	1829	TATC-box
											PAC:19641533	689	698	MSA-like
											PAC:19641533	1886	1891	TGACG-motif
											PAC:19641533	1886	1891	CGTCA-motif
											PAC:19641533	1585	1591	MBS
											PAC:19641533	79	88	circadian
											PAC:19641533	684	690	LTR
											PAC:19641533	1553	1559	LTR
											PAC:19641533	675	684	ATCT-motif
											PAC:19643441	405	410	ABRE
											PAC:19643441	1225	1230	ABRE
											PAC:19643441	1905	1910	ABRE
											PAC:19643441	173	180	P-box
											PAC:19643441	1929	1936	P-box
											PAC:19643441	277	282	CAAT-box
											PAC:19643441	292	297	CAAT-box
											PAC:19643441	366	371	CAAT-box
											PAC:19643441	386	391	CAAT-box
											PAC:19643441	395	400	CAAT-box
											PAC:19643441	478	483	CAAT-box
											PAC:19643441	529	534	CAAT-box
											PAC:19643441	546	551	CAAT-box
											PAC:19643441	617	622	CAAT-box
											PAC:19643441	670	675	CAAT-box
											PAC:19643441	687	692	CAAT-box
											PAC:19643441	743	748	CAAT-box
											PAC:19643441	949	954	CAAT-box
											PAC:19643441	963	968	CAAT-box
											PAC:19643441	973	978	CAAT-box
											PAC:19643441	999	1004	CAAT-box
											PAC:19643441	1075	1080	CAAT-box
											PAC:19643441	1277	1282	CAAT-box
											PAC:19643441	1426	1431	CAAT-box
											PAC:19643441	1453	1458	CAAT-box
											PAC:19643441	1459	1464	CAAT-box
											PAC:19643441	1574	1579	CAAT-box
											PAC:19643441	1700	1705	CAAT-box
											PAC:19643441	1752	1757	CAAT-box
											PAC:19643441	1821	1826	CAAT-box
											PAC:19643441	257	263	ARE
											PAC:19643441	599	605	ARE
											PAC:19643441	1090	1096	ARE
											PAC:19643441	1093	1101.5	MSA-like
											PAC:19643441	414	419	TGACG-motif
											PAC:19643441	1907	1912	TGACG-motif
											PAC:19643441	414	419	CGTCA-motif
											PAC:19643441	1907	1912	CGTCA-motif
											PAC:19643441	608	617	TC-rich repeats
											PAC:19643441	1611	1617	LTR
											PAC:19643441	1883	1892	ATCT-motif
											PAC:19652668	1867	1875	RY-element
											PAC:19652668	1080	1086	ARE
											PAC:19652668	1897	1903	ARE
											PAC:19652668	33	38	CAAT-box
											PAC:19652668	102	107	CAAT-box
											PAC:19652668	1133	1138	CAAT-box
											PAC:19652668	1145	1150	CAAT-box
											PAC:19652668	1273	1278	CAAT-box
											PAC:19652668	1394	1399	CAAT-box
											PAC:19652668	1620	1625	CAAT-box
											PAC:19652668	1655	1660	CAAT-box
											PAC:19652668	1900	1905	CAAT-box
											PAC:19652668	1908	1913	CAAT-box
											PAC:19652668	1975	1980	CAAT-box
											PAC:19652668	239	245	LTR
											PAC:19652668	862	868	MBS
											PAC:19657935	870	875	CGTCA-motif
											PAC:19657935	1208	1213	CGTCA-motif
											PAC:19657935	870	875	TGACG-motif
											PAC:19657935	1208	1213	TGACG-motif
											PAC:19657935	117	122	CAAT-box
											PAC:19657935	188	193	CAAT-box
											PAC:19657935	238	243	CAAT-box
											PAC:19657935	345	350	CAAT-box
											PAC:19657935	470	475	CAAT-box
											PAC:19657935	584	589	CAAT-box
											PAC:19657935	773	778	CAAT-box
											PAC:19657935	959	964	CAAT-box
											PAC:19657935	1052	1057	CAAT-box
											PAC:19657935	1098	1103	CAAT-box
											PAC:19657935	1166	1171	CAAT-box
											PAC:19657935	1172	1177	CAAT-box
											PAC:19657935	1200	1205	CAAT-box
											PAC:19657935	1297	1302	CAAT-box
											PAC:19657935	1332	1337	CAAT-box
											PAC:19657935	1741	1746	CAAT-box
											PAC:19657935	1798	1803	CAAT-box
											PAC:19657935	1801	1806	CAAT-box
											PAC:19657935	459	468	circadian
											PAC:19657935	328	334	ARE
											PAC:19657935	455	461	ARE
											PAC:19657935	482	488	ARE
											PAC:19657935	492	498	ARE
											PAC:19657935	661	667	ARE
											PAC:19657935	965	971	ARE
											PAC:19657935	1320	1326	ARE
											PAC:19658656	1580	1589	MSA-like
											PAC:19658656	1434	1440	LTR
											PAC:19658656	53	59	ARE
											PAC:19658656	166	171	CAAT-box
											PAC:19658656	191	196	CAAT-box
											PAC:19658656	214	219	CAAT-box
											PAC:19658656	481	486	CAAT-box
											PAC:19658656	581	586	CAAT-box
											PAC:19658656	826	831	CAAT-box
											PAC:19658656	832	837	CAAT-box
											PAC:19658656	890	895	CAAT-box
											PAC:19658656	1066	1071	CAAT-box
											PAC:19658656	1108	1113	CAAT-box
											PAC:19658656	1123	1128	CAAT-box
											PAC:19658656	1191	1196	CAAT-box
											PAC:19658656	1236	1241	CAAT-box
											PAC:19658656	1458	1463	CAAT-box
											PAC:19658656	1519	1524	CAAT-box
											PAC:19658656	1609	1614	CAAT-box
											PAC:19658656	1715	1720	CAAT-box
											PAC:19658656	1729	1734	CAAT-box
											PAC:19658656	1989	1997	CAAT-box
											PAC:19658656	1990	1995	CAAT-box
											PAC:19658656	1544	1550	MBS
											PAC:19658656	676	683	P-box
											PAC:19658682	1769	1775	ARE
											PAC:19658682	1148	1155	TATC-box
											PAC:19658682	1788	1793	ABRE
											PAC:19658682	1833	1838	ABRE
											PAC:19658682	60	65	CAAT-box
											PAC:19658682	303	308	CAAT-box
											PAC:19658682	424	429	CAAT-box
											PAC:19658682	470	475	CAAT-box
											PAC:19658682	513	518	CAAT-box
											PAC:19658682	516	521	CAAT-box
											PAC:19658682	906	911	CAAT-box
											PAC:19658682	957	962	CAAT-box
											PAC:19658682	1014	1019	CAAT-box
											PAC:19658682	1393	1398	CAAT-box
											PAC:19658682	1476	1481	CAAT-box
											PAC:19658682	1957	1962	CAAT-box
											PAC:19658682	1467	1475	O2-site
											PAC:19658682	895	904	TC-rich repeats
											PAC:19658682	1613	1622	TC-rich repeats
											PAC:19658682	1691	1700	TC-rich repeats
											PAC:19658682	496	501	TGACG-motif
											PAC:19658682	1209	1214	TGACG-motif
											PAC:19658682	496	501	CGTCA-motif
											PAC:19658682	1209	1214	CGTCA-motif
											PAC:19658905	1912	1919	AuxRR-core
											PAC:19658905	658	667	O2-site
											PAC:19658905	1075	1081	MBS
											PAC:19658905	1906	1912	MBS
											PAC:19658905	1840	1849	circadian
											PAC:19658905	513	518	CGTCA-motif
											PAC:19658905	749	754	CGTCA-motif
											PAC:19658905	785	790	CGTCA-motif
											PAC:19658905	1192	1197	CGTCA-motif
											PAC:19658905	513	518	TGACG-motif
											PAC:19658905	749	754	TGACG-motif
											PAC:19658905	785	790	TGACG-motif
											PAC:19658905	1192	1197	TGACG-motif
											PAC:19658905	1066	1075	TC-rich repeats
											PAC:19658905	100	105	ABRE
											PAC:19658905	768	775	GCN4_motif
											PAC:19658905	459	464	CAAT-box
											PAC:19658905	592	597	CAAT-box
											PAC:19658905	656	661	CAAT-box
											PAC:19658905	677	682	CAAT-box
											PAC:19658905	897	902	CAAT-box
											PAC:19658905	1198	1203	CAAT-box
											PAC:19658905	1380	1385	CAAT-box
											PAC:19658905	1521	1526	CAAT-box
											PAC:19658905	1535	1540	CAAT-box
											PAC:19658905	1717	1722	CAAT-box
											PAC:19658905	1765	1770	CAAT-box
											PAC:19658905	1772	1777	CAAT-box
											PAC:19658905	1934	1939	CAAT-box
											PAC:19658905	1947	1952	CAAT-box
											PAC:19658905	1470	1476	ARE
											PAC:19658905	1642	1648	ARE
											PAC:19659805	97	103	ARE
											PAC:19659805	172	178	ARE
											PAC:19659805	1632	1638	ARE
											PAC:19659805	1701	1707	ARE
											PAC:19659805	544	551	P-box
											PAC:19659805	556	563	P-box
											PAC:19659805	1429	1434	ABRE
											PAC:19659805	944	953	ACE
											PAC:19659805	38	43	CAAT-box
											PAC:19659805	95	100	CAAT-box
											PAC:19659805	406	411	CAAT-box
											PAC:19659805	501	506	CAAT-box
											PAC:19659805	599	604	CAAT-box
											PAC:19659805	711	716	CAAT-box
											PAC:19659805	729	734	CAAT-box
											PAC:19659805	769	774	CAAT-box
											PAC:19659805	997	1002	CAAT-box
											PAC:19659805	1137	1146	CAAT-box
											PAC:19659805	1139	1144	CAAT-box
											PAC:19659805	1331	1336	CAAT-box
											PAC:19659805	1414	1419	CAAT-box
											PAC:19659805	1420	1425	CAAT-box
											PAC:19659805	1559	1567	CAAT-box
											PAC:19659805	1560	1565	CAAT-box
											PAC:19659805	1630	1635	CAAT-box
											PAC:19659805	1699	1704	CAAT-box
											PAC:19659805	1955	1960	CAAT-box
											PAC:19659805	146	152	LTR
											PAC:19660069	27	32	ABRE
											PAC:19660069	127	132	ABRE
											PAC:19660069	158	165	CAAT-box
											PAC:19660069	222	227	CAAT-box
											PAC:19660069	609	614	CAAT-box
											PAC:19660069	653	658	CAAT-box
											PAC:19660069	666	671	CAAT-box
											PAC:19660069	785	790	CAAT-box
											PAC:19660069	815	820	CAAT-box
											PAC:19660069	1049	1054	CAAT-box
											PAC:19660069	1085	1090	CAAT-box
											PAC:19660069	1156	1161	CAAT-box
											PAC:19660069	1225	1230	CAAT-box
											PAC:19660069	1243	1248	CAAT-box
											PAC:19660069	1467	1472	CAAT-box
											PAC:19660069	1539	1544	CAAT-box
											PAC:19660069	1704	1709	CAAT-box
											PAC:19660069	1959	1964	CAAT-box
											PAC:19660069	105	111	ARE
											PAC:19660069	842	848	ARE
											PAC:19660069	439	446	TATC-box
											PAC:19660069	367	373	MBS
											PAC:19660069	1965	1971	MBS
											PAC:19660562	1975	1983	O2-site
											PAC:19660562	640	649	WUN-motif
											PAC:19660562	1694	1701	AuxRR-core
											PAC:19660562	568	577	circadian
											PAC:19660562	1468	1474	MBS
											PAC:19660562	480	485	TGACG-motif
											PAC:19660562	480	485	CGTCA-motif
											PAC:19660562	169	175	ARE
											PAC:19660562	879	885	ARE
											PAC:19660562	1622	1628	ARE
											PAC:19660562	47	52	CAAT-box
											PAC:19660562	270	275	CAAT-box
											PAC:19660562	358	363	CAAT-box
											PAC:19660562	416	421	CAAT-box
											PAC:19660562	645	650	CAAT-box
											PAC:19660562	920	925	CAAT-box
											PAC:19660562	1005	1014	CAAT-box
											PAC:19660562	1007	1012	CAAT-box
											PAC:19660562	1159	1164	CAAT-box
											PAC:19660562	1320	1325	CAAT-box
											PAC:19660562	1511	1516	CAAT-box
											PAC:19660562	1677	1682	CAAT-box
											PAC:19660562	1734	1739	CAAT-box
											PAC:19660562	1939	1944	CAAT-box
											PAC:19660562	1950	1955	CAAT-box
											PAC:19660562	1957	1962	CAAT-box
											PAC:19660562	1967	1972	CAAT-box
											PAC:19660562	185	192	P-box
											PAC:19660562	977	984	P-box
											PAC:19660562	885	890	ABRE
											PAC:19660711	1959	1967.5	HD-Zip 1
											PAC:19660711	1014	1020	ARE
											PAC:19660711	1035	1041	ARE
											PAC:19660711	1409	1415	ARE
											PAC:19660711	1621	1627	ARE
											PAC:19660711	88	93	CAAT-box
											PAC:19660711	148	153	CAAT-box
											PAC:19660711	241	246	CAAT-box
											PAC:19660711	464	469	CAAT-box
											PAC:19660711	494	499	CAAT-box
											PAC:19660711	599	604	CAAT-box
											PAC:19660711	925	930	CAAT-box
											PAC:19660711	1059	1064	CAAT-box
											PAC:19660711	1132	1137	CAAT-box
											PAC:19660711	1206	1211	CAAT-box
											PAC:19660711	1313	1318	CAAT-box
											PAC:19660711	1382	1387	CAAT-box
											PAC:19660711	1469	1474	CAAT-box
											PAC:19660711	1498	1503	CAAT-box
											PAC:19660711	1545	1550	CAAT-box
											PAC:19660711	1574	1579	CAAT-box
											PAC:19660711	1618	1623	CAAT-box
											PAC:19660711	1822	1827	CAAT-box
											PAC:19660711	1953	1958	CAAT-box
											PAC:19660711	126	136	ACE
											PAC:19660711	757	762	ABRE
											PAC:19660711	946	951	ABRE
											PAC:19660711	944	949	CGTCA-motif
											PAC:19660711	944	949	TGACG-motif
											PAC:19661229	272	277	TGACG-motif
											PAC:19661229	309	314	TGACG-motif
											PAC:19661229	272	277	CGTCA-motif
											PAC:19661229	309	314	CGTCA-motif
											PAC:19661229	1330	1339	TC-rich repeats
											PAC:19661229	1297	1305	O2-site
											PAC:19661229	325	334	ATCT-motif
											PAC:19661229	1439	1448	ATCT-motif
											PAC:19661229	125	131	MBS
											PAC:19661229	405	411	MBS
											PAC:19661229	784	790	MBS
											PAC:19661229	260	265	CAAT-box
											PAC:19661229	284	289	CAAT-box
											PAC:19661229	604	609	CAAT-box
											PAC:19661229	953	958	CAAT-box
											PAC:19661229	1012	1017	CAAT-box
											PAC:19661229	1284	1289	CAAT-box
											PAC:19661229	1298	1303	CAAT-box
											PAC:19661229	1466	1471	CAAT-box
											PAC:19661229	1563	1568	CAAT-box
											PAC:19661229	1605	1610	CAAT-box
											PAC:19661229	1865	1870	CAAT-box
											PAC:19661229	1923	1928	CAAT-box
											PAC:19661229	1953	1958	CAAT-box
											PAC:19661229	1085	1091	ARE
											PAC:19661229	1131	1137	ARE
											PAC:19661229	1496	1502	ARE
											PAC:19661229	477	484	TATC-box
											PAC:19661789	1492	1501	circadian
											PAC:19661789	152	158	ARE
											PAC:19661789	1587	1593	ARE
											PAC:19661789	1671	1677	ARE
											PAC:19661789	1663	1668	ABRE
											PAC:19661789	70	75	CAAT-box
											PAC:19661789	200	205	CAAT-box
											PAC:19661789	340	345	CAAT-box
											PAC:19661789	476	481	CAAT-box
											PAC:19661789	588	593	CAAT-box
											PAC:19661789	950	955	CAAT-box
											PAC:19661789	998	1003	CAAT-box
											PAC:19661789	1030	1035	CAAT-box
											PAC:19661789	1064	1069	CAAT-box
											PAC:19661789	1275	1280	CAAT-box
											PAC:19661789	1313	1318	CAAT-box
											PAC:19661789	1479	1484	CAAT-box
											PAC:19661789	1669	1674	CAAT-box
											PAC:19661789	1542	1551	TC-rich repeats
											PAC:19661789	1145	1150	CGTCA-motif
											PAC:19661789	1145	1150	TGACG-motif
											PAC:19662551	95	103	O2-site
											PAC:19662551	1268	1273	TGACG-motif
											PAC:19662551	1369	1374	TGACG-motif
											PAC:19662551	1268	1273	CGTCA-motif
											PAC:19662551	1369	1374	CGTCA-motif
											PAC:19662551	498	504	ARE
											PAC:19662551	593	599	ARE
											PAC:19662551	724	730	ARE
											PAC:19662551	1903	1909	ARE
											PAC:19662551	302	309	TATC-box
											PAC:19662551	248	253	CAAT-box
											PAC:19662551	297	302	CAAT-box
											PAC:19662551	342	347	CAAT-box
											PAC:19662551	378	383	CAAT-box
											PAC:19662551	700	705	CAAT-box
											PAC:19662551	756	761	CAAT-box
											PAC:19662551	1458	1463	CAAT-box
											PAC:19662551	1474	1479	CAAT-box
											PAC:19662551	1516	1521	CAAT-box
											PAC:19662551	1639	1644	CAAT-box
											PAC:19662551	1719	1724	CAAT-box
											PAC:19662551	1790	1795	CAAT-box
											PAC:19662551	1915	1920	CAAT-box
											PAC:19662551	1108	1114	MBS
											PAC:19662738	1491	1499	TGA-box
											PAC:19662738	108	114	LTR
											PAC:19662738	1174	1180	LTR
											PAC:19662738	661	668	AuxRR-core
											PAC:19662738	167	172	CAAT-box
											PAC:19662738	210	215	CAAT-box
											PAC:19662738	345	350	CAAT-box
											PAC:19662738	439	444	CAAT-box
											PAC:19662738	466	471	CAAT-box
											PAC:19662738	518	523	CAAT-box
											PAC:19662738	556	561	CAAT-box
											PAC:19662738	599	604	CAAT-box
											PAC:19662738	870	875	CAAT-box
											PAC:19662738	923	928	CAAT-box
											PAC:19662738	1058	1063	CAAT-box
											PAC:19662738	1162	1167	CAAT-box
											PAC:19662738	1196	1201	CAAT-box
											PAC:19662738	1215	1220	CAAT-box
											PAC:19662738	1378	1383	CAAT-box
											PAC:19662738	1402	1407	CAAT-box
											PAC:19662738	1419	1424	CAAT-box
											PAC:19662738	1476	1481	CAAT-box
											PAC:19662738	1613	1618	CAAT-box
											PAC:19662738	1651	1656	CAAT-box
											PAC:19662738	1793	1798	CAAT-box
											PAC:19662738	1987	1992	CAAT-box
											PAC:19662738	1265	1272	GCN4_motif
											PAC:19662738	610	617	ABRE
											PAC:19662738	68	74	ARE
											PAC:19662738	169	175	ARE
											PAC:19662738	453	459	ARE
											PAC:19662738	1222	1228	ARE
											PAC:19662738	1271	1277	ARE
											PAC:19662738	161	166	CGTCA-motif
											PAC:19662738	174	179	CGTCA-motif
											PAC:19662738	390	395	CGTCA-motif
											PAC:19662738	1494	1499	CGTCA-motif
											PAC:19662738	161	166	TGACG-motif
											PAC:19662738	174	179	TGACG-motif
											PAC:19662738	390	395	TGACG-motif
											PAC:19662738	1494	1499	TGACG-motif
											PAC:19662795	1784	1789	TGACG-motif
											PAC:19662795	1852	1857	TGACG-motif
											PAC:19662795	1784	1789	CGTCA-motif
											PAC:19662795	1852	1857	CGTCA-motif
											PAC:19662795	133	139	ARE
											PAC:19662795	911	917	ARE
											PAC:19662795	1008	1014	ARE
											PAC:19662795	1409	1415	ARE
											PAC:19662795	1844	1849	ABRE
											PAC:19662795	49	54	CAAT-box
											PAC:19662795	144	149	CAAT-box
											PAC:19662795	363	368	CAAT-box
											PAC:19662795	468	473	CAAT-box
											PAC:19662795	591	596	CAAT-box
											PAC:19662795	909	914	CAAT-box
											PAC:19662795	992	997	CAAT-box
											PAC:19662795	1011	1016	CAAT-box
											PAC:19662795	1030	1035	CAAT-box
											PAC:19662795	1051	1056	CAAT-box
											PAC:19662795	1065	1070	CAAT-box
											PAC:19662795	1250	1255	CAAT-box
											PAC:19662795	1378	1383	CAAT-box
											PAC:19662795	1436	1441	CAAT-box
											PAC:19662795	1491	1496	CAAT-box
											PAC:19662795	1587	1592	CAAT-box
											PAC:19662795	1707	1715	CAAT-box
											PAC:19662795	1708	1713	CAAT-box
											PAC:19662795	1711	1716	CAAT-box
											PAC:19662795	1820	1825	CAAT-box
											PAC:19662795	1523	1533	O2-site
											PAC:19662795	1295	1302	AuxRR-core
											PAC:19662795	1643	1653	AT-rich element
											PAC:19662795	616	622	LTR
											PAC:19662795	821	828	GARE-motif
											PAC:19662795	1716	1723	GARE-motif
											PAC:19662969	956	965	TC-rich repeats
											PAC:19662969	927	932	TGACG-motif
											PAC:19662969	965	970	TGACG-motif
											PAC:19662969	927	932	CGTCA-motif
											PAC:19662969	965	970	CGTCA-motif
											PAC:19662969	208	214	ARE
											PAC:19662969	933	939	ARE
											PAC:19662969	1970	1976	ARE
											PAC:19662969	187	194	TATC-box
											PAC:19662969	27	32	CAAT-box
											PAC:19662969	63	68	CAAT-box
											PAC:19662969	184	189	CAAT-box
											PAC:19662969	206	211	CAAT-box
											PAC:19662969	225	230	CAAT-box
											PAC:19662969	285	290	CAAT-box
											PAC:19662969	400	405	CAAT-box
											PAC:19662969	414	419	CAAT-box
											PAC:19662969	516	521	CAAT-box
											PAC:19662969	1110	1115	CAAT-box
											PAC:19662969	1160	1165	CAAT-box
											PAC:19662969	1230	1235	CAAT-box
											PAC:19662969	1378	1383	CAAT-box
											PAC:19662969	1427	1432	CAAT-box
											PAC:19662969	1551	1556	CAAT-box
											PAC:19662969	1654	1659	CAAT-box
											PAC:19662969	1657	1662	CAAT-box
											PAC:19662969	1959	1964	CAAT-box
											PAC:19662969	1962	1967	CAAT-box
											PAC:19662969	1974	1979	CAAT-box
											PAC:19662969	1517	1523	MBS
											PAC:19663807	1013	1022	TC-rich repeats
											PAC:19663807	1360	1366	LTR
											PAC:19663807	1509	1515	LTR
											PAC:19663807	598	607	circadian
											PAC:19663807	585	591	ARE
											PAC:19663807	851	857	ARE
											PAC:19663807	1109	1115	ARE
											PAC:19663807	221	226	CAAT-box
											PAC:19663807	242	247	CAAT-box
											PAC:19663807	364	369	CAAT-box
											PAC:19663807	382	387	CAAT-box
											PAC:19663807	501	506	CAAT-box
											PAC:19663807	723	728	CAAT-box
											PAC:19663807	907	912	CAAT-box
											PAC:19663807	1130	1135	CAAT-box
											PAC:19663807	1431	1436	CAAT-box
											PAC:19663807	1487	1492	CAAT-box
											PAC:19663807	1524	1529	CAAT-box
											PAC:19663807	1584	1589	CAAT-box
											PAC:19663807	1893	1898	CAAT-box
											PAC:19663807	1918	1923	CAAT-box
											PAC:19663807	819	826	GARE-motif
											PAC:19663807	1101	1107	MBS
											PAC:19663807	55	62	P-box
											PAC:19663951	1613	1621	HD-Zip 1
											PAC:19663951	187	193	LTR
											PAC:19663951	908	914	LTR
											PAC:19663951	1295	1301	LTR
											PAC:19663951	587	593	MBS
											PAC:19663951	1946	1952	MBS
											PAC:19663951	1271	1279	O2-site
											PAC:19663951	1191	1196	ABRE
											PAC:19663951	255	260	CAAT-box
											PAC:19663951	307	312	CAAT-box
											PAC:19663951	366	371	CAAT-box
											PAC:19663951	498	503	CAAT-box
											PAC:19663951	528	533	CAAT-box
											PAC:19663951	805	810	CAAT-box
											PAC:19663951	868	873	CAAT-box
											PAC:19663951	920	925	CAAT-box
											PAC:19663951	1052	1057	CAAT-box
											PAC:19663951	1170	1175	CAAT-box
											PAC:19663951	1307	1312	CAAT-box
											PAC:19663951	1710	1715	CAAT-box
											PAC:19663951	1913	1918	CAAT-box
											PAC:19663951	1928	1933	CAAT-box
											PAC:19663951	1958	1963	CAAT-box
											PAC:19663951	1216	1221	CGTCA-motif
											PAC:19663951	1489	1494	CGTCA-motif
											PAC:19663951	1216	1221	TGACG-motif
											PAC:19663951	1489	1494	TGACG-motif
											PAC:19667984	495	501	LTR
											PAC:19667984	1030	1039	O2-site
											PAC:19667984	534	544	AT-rich element
											PAC:19667984	77	83	ARE
											PAC:19667984	1975	1981	ARE
											PAC:19667984	28	33	CAAT-box
											PAC:19667984	40	45	CAAT-box
											PAC:19667984	167	172	CAAT-box
											PAC:19667984	451	456	CAAT-box
											PAC:19667984	577	582	CAAT-box
											PAC:19667984	1603	1608	CAAT-box
											PAC:19667984	1645	1653	CAAT-box
											PAC:19667984	1647	1652	CAAT-box
											PAC:19667984	1750	1755	CAAT-box
											PAC:19667984	1980	1985	CAAT-box
											PAC:19667984	440	447	P-box
											PAC:19667984	687	694	P-box
											PAC:19667984	1178	1183	ABRE
											PAC:19667984	1420	1429	ABRE
											PAC:19667984	1423	1428	ABRE
											PAC:19667984	1429	1434	ABRE
											PAC:19667984	1445	1451	ABRE
											PAC:19667984	1446	1451	ABRE
											PAC:19667984	711	716	TGACG-motif
											PAC:19667984	865	870	TGACG-motif
											PAC:19667984	1123	1128	TGACG-motif
											PAC:19667984	711	716	CGTCA-motif
											PAC:19667984	865	870	CGTCA-motif
											PAC:19667984	1123	1128	CGTCA-motif
											PAC:19672281	659	664	CGTCA-motif
											PAC:19672281	1024	1029	CGTCA-motif
											PAC:19672281	1027	1032	CGTCA-motif
											PAC:19672281	659	664	TGACG-motif
											PAC:19672281	1024	1029	TGACG-motif
											PAC:19672281	1027	1032	TGACG-motif
											PAC:19672281	1706	1715	TC-rich repeats
											PAC:19672281	766	771	ABRE
											PAC:19672281	49	54	CAAT-box
											PAC:19672281	251	256	CAAT-box
											PAC:19672281	355	360	CAAT-box
											PAC:19672281	378	383	CAAT-box
											PAC:19672281	410	415	CAAT-box
											PAC:19672281	458	463	CAAT-box
											PAC:19672281	579	584	CAAT-box
											PAC:19672281	605	610	CAAT-box
											PAC:19672281	715	720	CAAT-box
											PAC:19672281	988	993	CAAT-box
											PAC:19672281	1266	1271	CAAT-box
											PAC:19672281	1327	1332	CAAT-box
											PAC:19672281	1763	1768	CAAT-box
											PAC:19672281	1802	1807	CAAT-box
											PAC:19672281	1913	1918	CAAT-box
											PAC:19672281	1963	1972	MSA-like
											PAC:19672281	656	665	O2-site
											PAC:19672281	656	664	TGA-box
											PAC:19672281	1897	1903	LTR
											PAC:19672620	1456	1467	SARE
											PAC:19672620	149	154	CAAT-box
											PAC:19672620	619	624	CAAT-box
											PAC:19672620	773	778	CAAT-box
											PAC:19672620	1361	1366	CAAT-box
											PAC:19672620	1419	1424	CAAT-box
											PAC:19672620	1629	1634	CAAT-box
											PAC:19672620	1651	1656	CAAT-box
											PAC:19672620	1684	1689	CAAT-box
											PAC:19672620	1980	1985	CAAT-box
											PAC:19672620	452	458	ARE
											PAC:19672620	535	541	ARE
											PAC:19672620	1427	1433	ARE
											PAC:19672620	151	161	AT-rich element
											PAC:19672620	643	653	AT-rich element
											PAC:19672620	1609	1618	O2-site
											PAC:19672620	492	498	MBS
											PAC:19672620	640	646	MBS
											PAC:19672620	1904	1910	MBS
											PAC:19672620	1574	1580	LTR
											PAC:19672620	153	162	circadian

## Sheet: Table S3
TABLE S3. Promotor region of SyGI genes in Arabidopsis											GENE NAMES	START	END	DOMAIN NAME
TC-rich repeats:cis-acting element involved in defense and stress responsiveness											PAC:19663925	2398	2404	MYB-like sequence
TATA-box:core promoter element around -30 of transcription start											PAC:19663925	222	228	LTR
TGACG-motif:cis-acting regulatory element involved in the MeJA-responsiveness											PAC:19663925	1245	1251	GT1-motif
CGTCA-motif:cis-acting regulatory element involved in the MeJA-responsiveness											PAC:19663925	537	542	CGTCA-motif
ARE:cis-acting regulatory element essential for the anaerobic induction											PAC:19663925	1122	1129	MRE
ABRE:cis-acting element involved in the abscisic acid responsiveness											PAC:19663925	541	547	ARE
ACE:cis-acting element involved in light responsiveness											PAC:19663925	1387	1393	ARE
CAAT-box:common cis-acting element in promoter and enhancer regions											PAC:19663925	1881	1887	ARE
O2-site:cis-acting regulatory element involved in zein metabolism regulation											PAC:19663925	1340	1350	3-AF3 binding site
TCA-element:cis-acting element involved in salicylic acid responsiveness											PAC:19663925	1815	1821	CAT-box
Box 4:part of a conserved DNA module involved in light responsiveness											PAC:19663925	952	959	TATC-box
AuxRR-core:cis-acting regulatory element involved in auxin responsiveness											PAC:19663925	74	79	CAAT-box
WUN-motif:wound-responsive element											PAC:19663925	551	556	CAAT-box
circadian:cis-acting regulatory element involved in circadian control											PAC:19663925	611	616	CAAT-box
MBS:MYB binding site involved in drought-inducibility											PAC:19663925	876	881	CAAT-box
G-box:cis-acting regulatory element involved in light responsiveness											PAC:19663925	883	888	CAAT-box
TATC-box:cis-acting element involved in gibberellin-responsiveness											PAC:19663925	958	963	CAAT-box
MSA-like:cis-acting element involved in cell cycle regulation											PAC:19663925	1030	1035	CAAT-box
TGA-element:auxin-responsive element											PAC:19663925	1263	1268	CAAT-box
CAT-box:cis-acting regulatory element related to meristem expression											PAC:19663925	1441	1446	CAAT-box
LTR:cis-acting element involved in low-temperature responsiveness											PAC:19663925	1593	1598	CAAT-box
ATCT-motif:part of a conserved DNA module involved in light responsiveness											PAC:19663925	1675	1680	CAAT-box
P-box:gibberellin-responsive element											PAC:19663925	1868	1873	CAAT-box
ATC-motif:part of a conserved DNA module involved in light responsiveness											PAC:19663925	537	542	TGACG-motif
RY-element:cis-acting regulatory element involved in seed-specific regulation											PAC:19663925	768	774	TCT-motif
GCN4_motif:cis-regulatory element involved in endosperm expression											PAC:19663925	804	810	TCT-motif
MBSI:MYB binding site involved in flavonoid biosynthetic genes regulation											PAC:19663925	177	183	Box 4
HD-Zip 1:element involved in differentiation of the palisade mesophyll cells											PAC:19663925	522	528	Box 4
TGA-box:part of an auxin-responsive element											PAC:19663925	762	768	Box 4
AT-rich element:binding site of AT-rich DNA binding protein (ATBP-1)											PAC:19663925	820	826	Box 4
GARE-motif:gibberellin-responsive element											PAC:19663925	1528	1534	Box 4
SARE:cis-acting element involved in salicylic acid responsiveness											PAC:19663925	158	162	TATA-box
											PAC:19663925	161	167	TATA-box
											PAC:19663925	162	169	TATA-box
											PAC:19663925	163	169	TATA-box
											PAC:19663925	165	169	TATA-box
											PAC:19663925	243	247	TATA-box
											PAC:19663925	397	405	TATA-box
											PAC:19663925	454	458	TATA-box
											PAC:19663925	459	465	TATA-box
											PAC:19663925	460	466	TATA-box
											PAC:19663925	461	467	TATA-box
											PAC:19663925	462	468	TATA-box
											PAC:19663925	463	467	TATA-box
											PAC:19663925	635	639	TATA-box
											PAC:19663925	852	859	TATA-box
											PAC:19663925	853	859	TATA-box
											PAC:19663925	854	859	TATA-box
											PAC:19663925	855	859	TATA-box
											PAC:19663925	965	969	TATA-box
											PAC:19663925	1046	1053	TATA-box
											PAC:19663925	1081	1085	TATA-box
											PAC:19663925	1167	1171	TATA-box
											PAC:19663925	1222	1228	TATA-box
											PAC:19663925	1223	1227	TATA-box
											PAC:19663925	1289	1296	TATA-box
											PAC:19663925	1290	1296	TATA-box
											PAC:19663925	1291	1296	TATA-box
											PAC:19663925	1292	1296	TATA-box
											PAC:19663925	1325	1329	TATA-box
											PAC:19663925	1416	1422	TATA-box
											PAC:19663925	1417	1422	TATA-box
											PAC:19663925	1418	1422	TATA-box
											PAC:19663925	1467	1472	TATA-box
											PAC:19663925	1468	1472	TATA-box
											PAC:19663925	1539	1551	TATA-box
											PAC:19663925	1541	1547	TATA-box
											PAC:19663925	1542	1554	TATA-box
											PAC:19663925	1543	1549	TATA-box
											PAC:19663925	1544	1550	TATA-box
											PAC:19663925	1545	1551	TATA-box
											PAC:19663925	1546	1552	TATA-box
											PAC:19663925	1547	1553	TATA-box
											PAC:19663925	1548	1552	TATA-box
											PAC:19663925	1575	1583	TATA-box
											PAC:19663925	1578	1583	TATA-box
											PAC:19663925	1579	1583	TATA-box
											PAC:19663925	1635	1640	TATA-box
											PAC:19663925	1636	1640	TATA-box
											PAC:19663925	1749	1753	TATA-box
											PAC:19663925	1826	1832	TATA-box
											PAC:19663925	1827	1832	TATA-box
											PAC:19663925	1828	1832	TATA-box
											PAC:19663925	1840	1846	TATA-box
											PAC:19663925	1841	1845	TATA-box
											PAC:19663925	1862	1868	TATA-box
											PAC:19663925	1864	1868	TATA-box
											PAC:19663925	1946	1950	TATA-box
											PAC:19663925	258	264	CCAAT-box
											PAC:19663925	947	957	L-box
											PAC:19663925	595	605	I-box
											PAC:19663925	592	598	TGA-element
											PAC:19663925	512	519	AuxRR-core
											PAC:19672420	1790	1796	CCAAT-box
											PAC:19672420	93	97	TATA-box
											PAC:19672420	275	279	TATA-box
											PAC:19672420	289	296	TATA-box
											PAC:19672420	366	370	TATA-box
											PAC:19672420	369	375	TATA-box
											PAC:19672420	370	375	TATA-box
											PAC:19672420	371	375	TATA-box
											PAC:19672420	430	436	TATA-box
											PAC:19672420	431	435	TATA-box
											PAC:19672420	449	455	TATA-box
											PAC:19672420	450	454	TATA-box
											PAC:19672420	701	705	TATA-box
											PAC:19672420	736	740	TATA-box
											PAC:19672420	940	945	TATA-box
											PAC:19672420	941	945	TATA-box
											PAC:19672420	977	984	TATA-box
											PAC:19672420	1100	1106	TATA-box
											PAC:19672420	1101	1105	TATA-box
											PAC:19672420	1116	1122	TATA-box
											PAC:19672420	1117	1124	TATA-box
											PAC:19672420	1118	1124	TATA-box
											PAC:19672420	1120	1124	TATA-box
											PAC:19672420	1157	1165	TATA-box
											PAC:19672420	1264	1271	TATA-box
											PAC:19672420	1265	1274	TATA-box
											PAC:19672420	1266	1271	TATA-box
											PAC:19672420	1267	1271	TATA-box
											PAC:19672420	1283	1289	TATA-box
											PAC:19672420	1284	1290	TATA-box
											PAC:19672420	1285	1291	TATA-box
											PAC:19672420	1286	1290	TATA-box
											PAC:19672420	1320	1326	TATA-box
											PAC:19672420	1321	1327	TATA-box
											PAC:19672420	1322	1326	TATA-box
											PAC:19672420	1404	1411	TATA-box
											PAC:19672420	1405	1411	TATA-box
											PAC:19672420	1406	1411	TATA-box
											PAC:19672420	1407	1411	TATA-box
											PAC:19672420	1516	1523	TATA-box
											PAC:19672420	1555	1559	TATA-box
											PAC:19672420	1565	1571	TATA-box
											PAC:19672420	1566	1571	TATA-box
											PAC:19672420	1567	1571	TATA-box
											PAC:19672420	1572	1577	TATA-box
											PAC:19672420	1573	1577	TATA-box
											PAC:19672420	1590	1595	TATA-box
											PAC:19672420	1591	1595	TATA-box
											PAC:19672420	1606	1610	TATA-box
											PAC:19672420	1637	1641	TATA-box
											PAC:19672420	1733	1739	TATA-box
											PAC:19672420	1734	1738	TATA-box
											PAC:19672420	1745	1751	TATA-box
											PAC:19672420	1746	1750	TATA-box
											PAC:19672420	1768	1774	TATA-box
											PAC:19672420	1769	1773	TATA-box
											PAC:19672420	1926	1935	TATA-box
											PAC:19672420	1927	1933	TATA-box
											PAC:19672420	1928	1935	TATA-box
											PAC:19672420	1929	1935	TATA-box
											PAC:19672420	1930	1936	TATA-box
											PAC:19672420	1931	1937	TATA-box
											PAC:19672420	1933	1937	TATA-box
											PAC:19672420	270	278	GA-motif
											PAC:19672420	1310	1318	GA-motif
											PAC:19672420	99	109.5	MBSI
											PAC:19672420	70	79	ACE
											PAC:19672420	1335	1344	circadian
											PAC:19672420	1339	1348	circadian
											PAC:19672420	177	185	AE-box
											PAC:19672420	523	531	AE-box
											PAC:19672420	317	322	CAAT-box
											PAC:19672420	446	451	CAAT-box
											PAC:19672420	539	544	CAAT-box
											PAC:19672420	553	558	CAAT-box
											PAC:19672420	810	815	CAAT-box
											PAC:19672420	896	901	CAAT-box
											PAC:19672420	959	964	CAAT-box
											PAC:19672420	1137	1142	CAAT-box
											PAC:19672420	1202	1207	CAAT-box
											PAC:19672420	1253	1261	CAAT-box
											PAC:19672420	1254	1259	CAAT-box
											PAC:19672420	1600	1605	CAAT-box
											PAC:19672420	1749	1754	CAAT-box
											PAC:19672420	161	167	ARE

## Sheet: Table S4
TABLE S4. KA KS values for SyGI gene pairs in Kiwi fruit
Seq_1	Seq_2	Ka	Ks	Ka_Ks
Acc24680.1	Actinidia03303.t1	0	0	NaN			values
Acc27491.1	Actinidia04459.t1	0.106004	0.186643	0.567953			0	2	neutral selection
Acc04179.1	Actinidia04459.t1	0.0755594	0.0963391	0.784306			<1	21	purifying selection
Acc27491.1	Actinidia40067.t2	0.0350862	0.0506155	0.693191			>1	2	positive diversyfying selection
Acc04179.1	Actinidia40067.t2	0.045408	0.153015	0.296756
Acc27513.1	Actinidia06780.t1	0.000951928	0.00349447	0.27241
Acc21021.1	Actinidia33667.t1	0	0	NaN
Acc29923.1	Actinidia37570.t1	0.0184123	0.0118253	1.55702
Acc19680.1	Actinidia21405.t1	0.0220785	0.0345918	0.638259
Acc06274.1	Actinidia14988.t1	0.00797703	0.0168682	0.472904
DTZ79_22g03170	Actinidia03303.t1	0.0213966	0.0189733	1.12772
DTZ79_26g07800	Actinidia37572.t1	0.0035524	0.0475407	0.0747235
DTZ79_03g18040	Actinidia04459.t1	0.205576	0.348482	0.589917
DTZ79_24g04140	Actinidia04459.t1	0.21339	0.412644	0.517128
DTZ79_03g18040	Actinidia40067.t2	0.120559	0.277611	0.434272
DTZ79_24g04140	Actinidia40067.t2	0.00319065	0.0543224	0.0587354
DTZ79_24g05950	Actinidia06780.t1	0.0240391	0.062862	0.382412
DTZ79_26g07800	Acc29923.1	0.0107081	0.03537	0.302745
DTZ79_28g07220	Acc29923.1	0.0484153	0.105778	0.457706
DTZ79_17g10970	Acc19680.1	0.0837763	0.171023	0.489853
DTZ79_06g03280	Acc06274.1	0.249463	0.383284	0.650858
DTZ79_24g04140	Acc04179.1	0.020941	0.1324	0.158164
DTZ79_03g18040	Acc04179.1	0.0566425	0.107072	0.529011
DTZ79_24g04140	Acc27491.1	0.00318895	0.0487977	0.0653504
